# Supplementary material for: Microwave-Assisted Hydrothermal Rapid Synthesis of Ultralong Hydroxyapatite Nanowires Using Adenosine 5′-Triphosphate
Source: Molecules. 2022 Aug 7;27(15):5020. doi: 10.3390/molecules27155020 (PMC9370583; doi:10.3390/molecules27155020)
Supplement: Supplementary file 1 [file molecules-27-05020-s001.zip]

Archive with 1 entries (1 files):
- molecules-1763181-supplementary.pdf
